# Supplementary material for: Substrate-Based Design of Cytosolic Nucleotidase IIIB Inhibitors and Structural Insights into Inhibition Mechanism
Source: Pharmaceuticals (Basel). 2022 Apr 29;15(5):554. doi: 10.3390/ph15050554 (PMC9144445; doi:10.3390/ph15050554)
Supplement: Supplementary file 1 [file pharmaceuticals-15-00554-s001.zip]

Archive with 1 entries (1 files):
- pharmaceuticals-1685540 revised version for supplementary file (updated header and line number).pdf
